# Supplementary material for: An innovative approach to study human-snake interactions: insights into tourists’ perception of vipers and their ability to detect them
Source: PeerJ. 2026 Jun 23;14:e21420. doi: 10.7717/peerj.21420 (PMC13308538; doi:10.7717/peerj.21420)
Supplement: Supplemental Information 1 — Sheet 4, row 1, column C (Идентификация): Identification Sheet 5: Reactions: rows 99, 150 and 194, column U (Комбинирано): Combined. [file peerj-14-21420-s001.xlsx]

## Sheet: Detectability of the vipers
Vipera berus								%
		Ad on path	Ad next to path	Juv on path	Juv next to path				Ad on path	Ad next to path	Juv on path	Juv next to path										Vipera berus	Yates' Chi square	df	p
	Yes	70	2	35	0			Yes	47.3	1.71	25.18	0										Ad on path vs Ad next to path	66.34	1	0
	No	78	115	104	128			No	52.7	98.29	74.82	100										Juv on path vs Juv next to path	34.92	1	0
	Total	148	117	139	128																	Ad on path vs Juv on path	14.18	1	0.0002
																						Ad next to path vs Juv next to path	0.6	1	0.14
									47.3	1.71	25.18	0
																						Vipera ammodytes	Yates' Chi square	df	p
																						Ad on path vs Ad next to path	32.28	1	1e-08
																						Juv on path vs Juv next to path	14.54	1	0.0001
Vipera ammodytes								%														Ad on path vs Juv on path	2.49	1	0.11
		Ad on path	Ad next to path	Juv on path	Juv next to path				Ad on path	Ad next to path	Juv on path	Juv next to path										Ad next to path vs Juv next to path	0.43	1	0.51
	Yes	32	0	18	2			Yes	27.83	0	17.82	1.75
	No	83	106	83	112			No	72.17	100	82.18	98.25
	Total	115	106	101	114
																						Combined	Yates' Chi square	df	p
																						Ad on path vs Ad next to path	100.74	1	0
																						Juv on path vs Juv next to path	51.78	1	0
																						Ad on path vs Juv on path	15.64	1	8e-05
																						Ad next to path vs Juv next to path	0.18	1	0.67
Combined									%
		Ad on path	Ad next to path	Juv on path	Juv next to path					Ad on path	Ad next to path	Juv on path	Juv next to path
	Yes	102	2	53	2				Yes	38.78	0.9	22.08	0.83
	No	161	221	187	240				No	61.22	99.1	77.92	99.17
	Total	263	223	240	242
										38.78	0.9	22.08	0.83

## Sheet: Undarstaning it is not real
Vipera berus
		Juv on path	Juv next to path									Vipera berus
	Yes	8	5
	No	21	20										Yes	13
	Not sure	1	0										No	41
	Unknown	9	0										Not sure	1
													Unknown	9
Vipera ammodytes
		Juv on path	Juv next to path									Vipera ammodytes
	Yes	1	0										Yes	1
	No	7	8										No	15
	Not sure	2	0										Not sure	2
	Unknown	12	3										Unknown	15
												Combined
													Yes	14	19.18	14.43
													No	56	76.71	57.73
													Not sure	3	4.11	3.09	73	97
													Unknown	24		24.75

## Sheet: Understanding it is not alive
Vipera berus									Vipera berus
		Ad on path	Ad next to path	Juv on path	Juv next to path						Ad	Juv
	Yes	37	8	11	20					Yes	45	31
	No	1	0	0	0					No	0	0
	Unknown	32	2	28	5					Unknown	35	33
Vipera ammodytes									Vipera ammodytes
		Ad on path	Ad next to path	Juv on path	Juv next to path						Ad	Juv
	Yes	36	0	13	8					Yes	36	21
	No	0	0	0	2					No	0	2
	Unknown	4	0	9	1					Unknown	4	10
									Combined
											Ad	Juv
										Yes	81	52	60	38.52
										No	0	2	0	1.48	135
										Unknown	39	43

## Sheet: Identification
		Идентификация
	Vipera berus
			Ad	Juv
		Correct	1	2
		Misidentified as the other viper species	4	1
		Identified only as "venomous"	1	0
		Misidentified as a colubrid	3	1
		Cannot identified the species	0	1
		Don't try to identified it/Unknown	71	59
	Vipera ammodytes
			Ad	Juv
		Correct	2	8
		Misidentified as the other viper species	1	1
		Identified only as "venomous"	2	0
		Misidentified as a colubrid	0	0
		Cannot identified the species	0	0
		Don't try to identified it/Unknown	35	24
	Комбинирано		Ad	Juv
		Correct	3	10
		Misidentified as the other viper species	5	2
		Identified only as "venomous"	3	0
		Misidentified as a colubrid	3	1
		Cannot identified the species	0	1
		Don't try to identified it/Unknown	106	83

## Sheet: Reactions
	Reaction	Vipera berus				Vipera ammodytes
		Ad on path	Ad next to path	Juv on path	Juv next to path	Ad on path	Ad next to path	Juv on path	Juv next to path
	1. Direct aggression (try to kill it ) with moderate fear and interest							1
	2. Verbal hostility/dislike (talking about killing it, without really trying; glad it is dead) with moderate fear and no interest	1							1
	3. Verbal hostility/dislike with moderate fear and interest	1
	4. No interest (passing it by, without stopping)	11	3			6		2	1
	5. No interest but acknowledging its presence (showing it to the others; talk about it, while moving away)	1	1	6	1	4		4	1
	6. No interest and telling the others not to bother or touch it		1					1
	7. Very strong fear (turn around and go back, giving up on their hike)					2
	8. Strong fear (scream / shout; thinking of turning back and give up on their hike, but not doing it) without interest	2						2
	9. Strong fear (scream / shout; thinking of turning back and give up on their hike, but not doing it) with interest	2		1		2
	10. Strong fear with interest and thorough inspection			1
	11. Moderate fear (stop abruptly; jump; pull slightly to the side) without interest	7		1		11		2
	12. Moderate fear without interest and telling the others not to bother or touch it			1
	13. Moderate fear with interest (stop to look at it; observe it from close distance; photograph it)	7		9	8	4		1
	14. Moderate fear, with interest and thorough inspection	2		1	2	1		3
	15. Moderate fear, with interest and pity that it is dead		1
	16. Interest (stop to look at it; photograph it) without visible fear	32	3	12	9	10		2	8
	17. Interest without visible fear and thorough inspection (poking it with a stick or а hiking pole; pushing it with their foot; throwing a pebble at it to check if it is alive; taking the corpse in hand; moving the corpse away from the path)	1	1	7	5			3
	18. Interest (stop to look at it; photograph it) without visible fear and pity that it is dead	2
	19. Positive reaction (happy that they saw a snake) without interest and no visible fear							1
	20. Positive reaction (happy that they saw a snake) with interest, no visible fear and a pity that it is dead	1
	Combined and rearannged
	Reaction	Vipera berus		Vipera ammodytes
		Ad	Juv	Ad	Juv
	1. Direct aggression (try to kill it ) with moderate fear and interest	0	0	0	1
	2. Verbal hostility/dislike (talking about killing it, without really trying; glad it is dead) with moderate fear and no interest	1	0	0	1
	3. Verbal hostility/dislike with moderate fear and interest	1	0	0	0
	4. Very strong fear (turn around and go back, giving up on their hike)	0	0	2	0
	5. Strong fear (scream / shout; thinking of turning back and give up on their hike, but not doing it) without interest	2	0	0	2
	6. Strong fear (scream / shout; thinking of turning back and give up on their hike, but not doing it) with interest	2	1	2	0
	7. Strong fear with interest and thorough inspection	0	1	0	0
	8. Moderate fear (stop abruptly; jump; pull slightly to the side) without interest	7	1	11	2
	9. Moderate fear without interest and telling the others not to bother or touch it	0	1	0	0
	10. Moderate fear with interest (stop to look at it; observe it from close distance; photograph it)	7	17	4	1
	11. Moderate fear, with interest and thorough inspection	2	3	1	3
	12.Moderate fear, with interest and pity that it is dead	1	0	0	0
	13. No interest (passing it by, without stopping)	14	0	6	3
	14. No interest but acknowledging its presence (showing it to the others; talk about it, while moving away)	2	7	4	5
	15. No interest and telling the others not to bother or touch it	1	0	0	1
	16. Interest (stop to look at it; photograph it) without visible fear	35	21	10	10
	17. Interest without visible fear and thorough inspection (poking it with a stick or а hiking pole; pushing it with their foot; throwing a pebble at it to check if it is alive; taking the corpse in hand; moving the corpse away from the path)	2	12	0	3
	18. Interest (stop to look at it; photograph it) without visible fear and pity that it is dead	2	0	0	0
	19. Positive reaction (happy that they saw a snake) without interest and no visible fear	0	0	0	1			FEAR + INTEREST
	20. Positive reaction (happy that they saw a snake) with interest, no visible fear and a pity that it is dead	1	0	0	0
	Reaction	Vipera berus		Vipera ammodytes			Vipera berus						Vipera ammodytes
		Ad	Juv	Ad	Juv				Ad	Juv					Ad	Juv
	1. Strong fear with no interest (4 and 5 from second table)	2	0	2	2			Strong fear with no interest	2	0				Strong fear with no interest	2	2
	2. Strong fear with interest (6 and 7 from second table)	2	2	2	0			Strong fear with interest	2	2				Strong fear with interest	2	0
	3. Moderate fear with no interest (2, 8 and 9 from second table)	8	2	11	3			Moderate fear with no interest	8	2				Moderate fear with no interest	11	3
	4. Moderate fear with interest (1, 3, 10, 11 and 12 from second table)	11	20	5	5			Moderate fear with interest	11	20				Moderate fear with interest	5	5
	5. No fear and no interest (13, 14, 15 and 19 from second table)	17	7	10	10			No fear and no interest	17	7				No fear and no interest	10	10
	6. Interest with no fear (16, 17, 18 and 20 from second table)	40	33	10	13			Interest with no fear	40	33				Interest with no fear	10	13
								Combined														Yates' Chi square	df	p
									Ad	Juv										Vipera berus	Moderate fear without interest	2.5	1	0.11
								Strong fear with no interest	4	2											Moderate fear with interest	2.07	1	0.15
								Strong fear with interest	4	2											No fear and no interest	3.38	1	0.07
								Moderate fear with no interest	19	5											Interest without fear	0.49	1	0.48
								Moderate fear with interest	16	25
								No fear and no interest	27	17										Vipera ammodytes	Moderate fear without interest	3.5	1	0.06
								Interest with no fear	50	46											Moderate fear with interest	0.1	1	0.75
																					No fear and no interest	0.05	1	0.82
																					Interest without fear	0.17	1	0.68
																				Комбинирано	Moderate fear without interest	7.04	1	0.008
																					Moderate fear with interest	1.56	1	0.21
																					No fear and no interest	1.84	1	0.17
																					Interest without fear	0.09	1	0.76
								FEAR
							Vipera berus						Vipera ammodytes
									Ad	Juv					Ad	Juv
								Strong fear	4	2				Strong fear	4	2
								Moderate fear	19	22				Moderate fear	16	8
								No fear	57	40				No fear	20	23
								Combined
																						Yates' Chi square	df	p
									Ad	Juv										Vipera berus	Moderate fear	0.09	1	0.75
								Strong fear	8	4											No fear	2.64	1	0.1
								Moderate fear	35	30
								No fear	77	63										Vipera ammodytes	Moderate fear	2.04	1	0.15
																					No fear	0.09	1	0.76
																				Комбинирано	Strong fear	0.75	1	0.39
																					Moderate fear	0.25	1	0.62
																					No fear	1.21	1	0.27
								INTEREST
							Vipera berus						Vipera ammodytes
									Ad	Juv					Ad	Juv
								No interest	27	9				No interest	23	16
								Interest	53	55				Interest	17	17
								Combined
																						Yates' Chi square	df	p
									Ad	Juv										Vipera berus	No interest	8.76	1	0.003
								No interest	50	25											Interest	0.009	1	0.92
								Interest	70	72
																				Vipera ammodytes	No interest	0.92	1	0.34
																					Interest	0.03	1	0.86
																				Комбинирано	No interest	7.68	1	0.006
																					Interest	0.007	1	0.93
